# Supplementary material for: Expression of the zinc finger transcription factor Sp6–9 in the velvet worm Euperipatoides kanangrensis suggests a conserved role in appendage development in Panarthropoda
Source: Dev Genes Evol. 2020 May 19;230(3):239–45. doi: 10.1007/s00427-020-00661-w (PMC7260272; doi:10.1007/s00427-020-00661-w)
Supplement: Supplementary file 2 — (NEX 2 kb) [file 427_2020_661_MOESM2_ESM.nex]

#NEXUS
[!Created by MacVector on Dec 25 2019 at 14:23:57.]

BEGIN DATA;
	DIMENSIONS NTAX=18 NCHAR=119;
 	FORMAT MISSING=X GAP=- INTERLEAVE DATATYPE=PROTEIN;
MATRIX
Pt_Sp69    GRATCDCPNCQEAERL-------GP-AGAHLRKKNIHSCHIPGCGKVYGKTSHLKAHLRW [52]
Pt_Sp14    RRVACTCPNCRDSDG------------RNSESKKKQHICHVPGCNKVYGKTSHLRAHLRW [48]
Tc_Sp14    RRVACTCPNCQEGER--------------HADRKKQHICHIPGCNKVYGKTSHLRAHLRW [46]
Tc_Btd     RCIKCQCPNCVNEEV--------GL---KKPSSKKVHVCHYQGCDKVYGKTSHLQAHLRW [49]
Tc_Sp8     GRATCDCPNCQEAERL-------GP-AGVHLRKKNIHSCHIPGCGKVYGKTSHLKAHLRW [52]
Ph_Sp14    KRVACTCPNCREGGVNNERGEPSSSNGIGGSTKRRQHICHIPGCNKTYGKTSHLRAHLRW [60]
Ph_Sp69    GRATCDCPNCQEADRL-------GP-AGAHLRKRNIHSCHIPGCGKVYGKTSHLKAHLRW [52]
Am_btd_SP5 KCIRCRCPNCQTENGG-------S---QLGLDGKRQHVCHVPGCGKVYGKTSHLKAHLRW [50]
Am_SP14    RRVACTCPNCGDGDR------------NRDMTRKRQHVCHIAGCNKVYGKTSHLRAHLRW [48]
Am_Sp69    GRATCDCPNCQEAERL-------GP-AGVHLRKKNIHSCHIPGCGKVYGKTSHLKAHLRW [52]
Dm_Btd     RSVRCTCPNCTNEMSGLP--P---I-VGPDERGRKQHICHIPGCERLYGKASHLKTHLRW [54]
Dm_CG5669  KRVACTCPNCTDGEK--------------HSDKKRQHICHITGCHKVYGKTSHLRAHLRW [46]
Dm_Sp1     GRATCDCPNCQEAERL-------GP-AGVHLRKKNIHSCHIPGCGKVYGKTSHLKAHLRW [52]
c205105    RRVACTCPNCRDNEG------------RNSENKKKQHICHIPGCMKIYGKTSHLRAHLRW [48]
c202137    RCRRCRCPNCQDATNS------------GSNMKRKQHICHIAGCGKVYGKTSHLKAHLRW [48]
c214633    GRATCDCPNCQEAERL-------GP-AGAHLRKKNIHSCHIPGCGKVYGKTSHLKAHLRW [52]
Gm_btdl    KCRRCRCPNCTEPPSSDVTTSASGS-NSDVVVRKKQHMCHVVGCGKMYGKTSHLKAHLRW [59]
Dm_cabut   --------------------------------------CSFPDCGKNYFKSSHLKAHQRV [22]

Pt_Sp69    HTGERPFVCNWLFCGKRFTRSDELQRHLRTHTGEKRFVCPNCGKRFMRSDHLAKHVKTH [111]
Pt_Sp14    HTGERPFVCSWMFCGKRFTRSDELQRHRRTHTGEKRFQCAECLKRFMRSDHLS------ [101]
Tc_Sp14    HTGERPFVCSWLFCGKRFTRSDELQRHRRTHTGEKRFQCNECSKKFMRSDHLSKHLKTH [105]
Tc_Btd     HTGERPFVCNWLFCGKRFTRSDELQRHLRTHTGEKRFACSVCTKRFMRSDHLAKHVKTH [108]
Tc_Sp8     HTGERPFVCNWLFCGKRFTRSDELQRHLRTHTGEKRFACPVCNKRFMRSDHLAKHVKTH [111]
Ph_Sp14    HAGDRPFACNWMFCTKRFTRSDELQRHKRTHTGEKRFHCPDCDKKFMRSDHLSKHVKTH [119]
Ph_Sp69    HTGERPFVCNWLFCGKRFTRSDELQRHLRTHTGEKRFACPVCNKRFMRSDHLSKHVKTH [111]
Am_btd_SP5 HTGERPFVCNWLFCGKRFTRSDELQRHLRTHTGEKRFACPTCGKRFMRSDHLTKHVKTH [109]
Am_SP14    HTGERPFVCSWIFCGKKFTRSDELQRHRRTHTGEKRFQCPECTKKFMRSDHLTKHIKTH [107]
Am_Sp69    HTGERPFVCNWLFCGKRFTRSDELQRHLRTHTGEKRFACPVCNKRFMRSDHLAKHVKTH [111]
Dm_Btd     HTGERPFLC--LTCGKRFSRSDELQRHGRTHTNYRPYACPICSKKFSRSDHLSKHKKTH [111]
Dm_CG5669  HTGERPFVCSWAFCGKRFTRSDELQRHRRTHTGEKRFQCQECNKKFMRSDHLSKHIKTH [105]
Dm_Sp1     HTGERPFVCNWLFCGKRFTRSDELQRHLRTHTGEKRFACPVCNKRFMRSDHLAKHVKTH [111]
c205105    HTGERPFVCNWLFCGKRFTRSDELQRHRRTHTGEKRFQCPECSKRFMRSDHLSKHVKTH [107]
c202137    HSGERPFVCNWLYCGKSFTRSDELQRHLRTHTGEKRFSCTECGKRFMRSDHLNKHVKTH [107]
c214633    HTGERPFVCNWLFCGKRFTRSDELQRHLRTHTGEKRFACPVCNKRFMRSDHLSKHVKTH [111]
Gm_btdl    HAGERPFVCHWLFCGRSFTRSDELQRHIRTHTGEKRFFCTVCGKRFMRSDHLSKHAKTH [118]
Dm_cabut   HTGERPFICKWENCDKRFSRSDELSRHKRTHTGEKKFQCSVCQKKFMRSDHLSKHVKRH [81]

;
END;
